# Supplementary material for: Towards Trustworthy AI in Healthcare: Epistemic Uncertainty Estimation for Clinical Decision Support
Source: J Pers Med. 2025 Jan 31;15(2):58. doi: 10.3390/jpm15020058 (PMC11856777; doi:10.3390/jpm15020058)
Supplement: Supplementary file 1 [file jpm-15-00058-s001.zip]

Archive with 16 entries (11 files):
- datastuff/
- datastuff/data.py
- datastuff/datanormalizer.py
- datastuff/dataset.py
- helpers/
- helpers/aucroc.py
- helpers/batch_indexer.py
- helpers/calibplot.py
- helpers/mysigma.py
- SmallScale/
- SmallScale/2D/
- SmallScale/2D/main_smallscale_enn_2D.py
- SmallScale/2D/main_smallscale_sngp_2D.py
- SmallScale/sngp/
- SmallScale/sngp/gplastlay.py
- SmallScale/sngp/spectralnormalization.py
